# Supplementary material for: Protein structure determination in human cells by in-cell NMR and a reporter system to optimize protein delivery or transexpression
Source: Commun Biol. 2022 Dec 2;5:1322. doi: 10.1038/s42003-022-04251-6 (PMC9718737; doi:10.1038/s42003-022-04251-6)
Supplement: Supplementary file 4 — Supplementary Data 1 [file 42003_2022_4251_MOESM4_ESM.xlsx]

## Sheet: Sheet1
Protein structure determination in human cells by in-cell NMR and optimized protein delivery or transexpression
Source data for the plots of the manuscript "Protein structure determination in human cells by in-cell NMR and optimized protein delivery or transexpression" by Gerez et. al.
	Figure 1b						Figure 1c			Figure 1d			Figure 1f and Supplementary Figure 1d
	30	60	90	120	150		600	2400		300	900		50	2.5	5	10	20	40	80
	312178	443767	572390	790244	1.06787e+06		406590	651600		446270	817900			113	177	314	2168	6915	32610
	293642	440962	583800	786220	1.04285e+06		428650	533300		532960	794130			121	143	214	2736	6810	26550
	292488	438928	630641	809266	1.07676e+06		409930	601900		594360	813140			111	98	276	1800	4155	33270
	330284	437105	627393	762046	1.08116e+06		413220	763530		565600	928720
	320214	435266	596854	791229	1.09633e+06								100	2.5	5	10	20	40	80
														204	175	250	1552	11670	48930
														137	147	378	1400	12120	55560
														244	166	344	1504	13080	48600
													200	2.5	5	10	20	40	80
														405	455	538	2704	15690	49980
														373	577	796	3456	14115	56940
														391	416	844	3936	13545	60090
													400	2.5	5	10	20	40	80
														604	687	1586	7128	19530	73950
														650	701	1710	7728	18180	79740
														722	753	1758	7264	23265	74130
													800	2.5	5	10	20	40	80
														1963	1718	4376	17608	39090	88350
														1783	2019	4622	18856	40665	96330
														2083	1988	4802	19992	42750	100470
	Figure 2b
	10C	1h	4h	8h	16h	24h	30h	48h		10C	1h	4h	8h	16h	24h	30h	48h
		96	98	91	91	87	82	68			95	97	92	97	93	92	85
		95	95	92	92	89	89	70			99	96	89	98	92	87	86
	25C	1h	4h	8h	16h	24h	30h	48h		25C	1h	4h	8h	16h	24h	30h	48h
		96	94	95	89	81	75	59			99	95	92	90	88	81	67
		94	95	97	90	85	77	61			97	99	87	92	89	80	69
	30C	1h	4h	8h	16h	24h	30h	48h		30C	1h	4h	8h	16h	24h	30h	48h
		96	92	90	81	69	59	30			99	90	90	85	75	70	43
		94	93	92	84	75	54	32			97	92	91	88	72	73	47
	37C	1h	4h	8h	16h	24h	30h	48h		37C	1h	4h	8h	16h	24h	30h	48h
		94	97	92	71	55	40	10			98	92	92	75	66	52	25
		96	95	91	73	59	41	11			97	90	93	82	69	53	23
	Figure 3b
	Protein Levels							Activity
	Gal4-VP16 OE							Gal4-VP16 OE
	0	0.1	0.2	0.4	0.8	Gal4-VP16 TE		0	0.1	0.2	0.4	0.8	Gal4-VP16 TE
	127383	271037	149551	356914	1223292	715996		344597	420375	378774	496128	507265	546724
	39978	143532	324150	327755	416761	679895		324491	415980	410656	457329	494050	618132
	15063	168200	384765	353928	491269	820061		326061	412578	504302	499312	566805	624772
	21174	229820	326177	584009	572472	1019446		359600	401857	419363	465072	566773	547663
	Supplementary Figure 1h
	A2780	Hek-293	U2OS	Cos7
	21201	22019	12715	13911
	16477	18242	8494	8044
	Supplementary Figure 3c
	E16	In buffer		In cells			T17	In buffer		In cells			E28	In buffer		In cells
		4h	12h	4h	12h			4h	12h	4h	12h			4h	12h	4h	12h
		5812827	5943286	1259100	299747			3884598	2380000	1077711	226737			5211841	4219255	1451066	298448
		5036873	4791705	1034257	227012			3328363	3974328	874853	199645			3975637	5028816	1097322	409918
		2984900	4058614	783633	176558			2083901	3632362	910479	152395			4774271	6882583	1010307	222918
	T26	In buffer		In cells			T19	In buffer		In cells			T54	In buffer		In cells			T45	In buffer		In cells
		4h	12h	4h	12h			4h	12h	4h	12h			4h	12h	4h	12h			4h	12h	4h	12h
		1211231	5.21553e+06	1.01453e+07	10829980			438896	1349818	3.50269e+06	3.00169e+06			741204	1454347	3.0097e+06	3.31379e+06			670043	2512651	3.58524e+06	4022968
		1289385	4.71897e+06	9.07296e+06	1.07991e+07			293415	1271546	3.15415e+06	2.65024e+06			902259	1393392	3.46757e+06	2.51858e+06			243700	2414780	3.48733e+06	3.25089e+06
		1083200	4.49758e+06	8.48073e+06	9.35282e+06			614723	1075338	2.64177e+06	2.53228e+06			421888	1309307	2.75151e+06	2.4716e+06			114935	2274231	2.75089e+06	2.88396e+06
	In-cell 12h normalized to 4h
	T26	In buffer		In cells			T19	In buffer		In cells			T54	In buffer		In cells			T45	In buffer		In cells
		4h	12h	4h	12h			4h	12h	4h	12h			4h	12h	4h	12h			4h	12h	4h	12h
		1211231	5.21553e+06	1.01453e+07	4.74353e+07			438896	1349818	3.50269e+06	1.31474e+07			741204	1454347	3.0097e+06	1.45144e+07			670043	2512651	3.58524e+06	1.76206e+07
		1289385	4.71897e+06	9.07296e+06	4.73002e+07			293415	1271546	3.15415e+06	1.1608e+07			902259	1393392	3.46757e+06	1.10314e+07			243700	2414780	3.48733e+06	1.42389e+07
		1083200	4.49758e+06	8.48073e+06	4.09654e+07			614723	1075338	2.64177e+06	1.10914e+07			421888	1309307	2.75151e+06	1.08256e+07			114935	2274231	2.75089e+06	1.26318e+07
